# Supplementary material for: Large-Area and Ultrathin MEMS Mirror Using Silicon Micro Rim
Source: Micromachines (Basel). 2021 Jun 26;12(7):754. doi: 10.3390/mi12070754 (PMC8308042; doi:10.3390/mi12070754)
Supplement: Supplementary file 1 [file micromachines-12-00754-s001.zip]

Archive with 1 entries (1 files):
- micromachines-1265341-supplementary.pdf
